# Supplementary material for: Canagliflozin Ameliorates NLRP3 Inflammasome-Mediated Inflammation Through Inhibiting NF-κB Signaling and Upregulating Bif-1
Source: Front Pharmacol. 2022 Mar 28;13:820541. doi: 10.3389/fphar.2022.820541 (PMC8996145; doi:10.3389/fphar.2022.820541)
Supplement: Supplementary file 2 [file DataSheet1.ZIP]

Archive with 37 entries (26 files):
- Fig 3/
- Fig 3/A/
- Fig 3/A/actin.TIF
- Fig 3/A/Bif-1.TIF
- Fig 3/A/LC3-ACTIN.TIF
- Fig 3/A/LC3.TIF
- Fig 3/A/p62.TIF
- Fig 3/B/
- Fig 3/B/actin.TIF
- Fig 3/B/Bif-1.TIF
- Fig 3/C/
- Fig 3/C/actin.TIF
- Fig 3/C/IL18.TIF
- Fig 3/C/IL1beta.TIF
- Fig 1/
- Fig 1/B/
- Fig 1/B/ASC.TIF
- Fig 1/B/Caspase-1.TIF
- Fig 1/B/NLRP3.TIF
- Fig 1/B/top-IL1beta   bottom-actin.TIF
- Fig 1/C/
- Fig 1/C/actin.TIF
- Fig 1/C/p65.TIF
- Fig 1/C/pp65.TIF
- Fig 2/
- Fig 2/A/
- Fig 2/A/actin.TIF
- Fig 2/A/caspase-1.TIF
- Fig 2/A/IL18.TIF
- Fig 2/A/IL1B.TIF
- Fig 2/E/
- Fig 2/E/actin.TIF
- Fig 2/E/IL18.TIF
- Fig 2/E/IL1beta.TIF
- Fig 2/E/NLRP3.TIF
- Fig 2/F/
- Fig 2/F/top-pp65 mid-p65 bottom-actin.tif
