# Supplementary material for: Canagliflozin Ameliorates NLRP3 Inflammasome-Mediated Inflammation Through Inhibiting NF-κB Signaling and Upregulating Bif-1
Source: Front Pharmacol. 2022 Mar 28;13:820541. doi: 10.3389/fphar.2022.820541 (PMC8996145; doi:10.3389/fphar.2022.820541)
Supplement: Supplementary file 3 [file DataSheet2.ZIP]

Archive with 29 entries (21 files):
- Fig 5/
- Fig 5/A/
- Fig 5/A/actin.TIF
- Fig 5/A/ampk.TIF
- Fig 5/A/p-ampk.TIF
- Fig 5/B/
- Fig 5/B/actin.TIF
- Fig 5/B/il1beta.TIF
- Fig 5/B/p-ulk.TIF
- Fig 5/B/p65.TIF
- Fig 5/B/pp65.TIF
- Fig 5/B/ulk.TIF
- Fig 4/
- Fig 4/A/
- Fig 4/A/actin.TIF
- Fig 4/A/Bif-1.TIF
- Fig 4/A/p62.TIF
- Fig 4/B/
- Fig 4/B/actin.TIF
- Fig 4/B/p-ulk.TIF
- Fig 4/B/ulk.TIF
- Fig 4/C/
- Fig 4/C/actin.TIF
- Fig 4/C/Bif-1.TIF
- Fig 4/C/p62.TIF
- Fig 4/D/
- Fig 4/D/actin.TIF
- Fig 4/D/Bif-1.TIF
- Fig 4/D/p62.TIF
